# Supplementary material for: Metabolomic Reprogramming Induced by Benzo[a]pyene in Skin Keratinocytes and Protective Effects of Glutathione Amino Acid Precursors
Source: J Cosmet Dermatol. 2025 Apr 10;24(4):e70168. doi: 10.1111/jocd.70168 (PMC11984496; doi:10.1111/jocd.70168)
Supplement: Supplementary file 4 — Table S1 Summary of OPLS‐DA model statistics. Table S2 Differential metabolites upon BaP treatment (p < 0.05). Table S3 Chemical class enrichment results of differential metabolites upon BaP treatment. Table S4 Pathway enrichment results of differential metabolites upon BaP treatment. Table S5 Differential metabolites of GAP intervention (vs BaP, p < 0.05). Table S6 Overlapping differential metabolites of BaP treatment and GAP intervention. [file JOCD-24-e70168-s003.xlsx]

## Sheet: Table S1
Table S1. Summary of OPLS-DA model statistics
Models*	R2Y	Q2	pR2Y	PQ2
BaP1μM vs Ctrl, positive mode	0.995	0.409	0.02	0.18
BaP1μM vs Ctrl, negative mode	0.996	0.493	0.03	0.09
BaP10μM vs Ctrl,postive mode	0.994	0.355	0.02	0.18
BaP10μM vs Ctrl,negative mode	0.996	0.419	0.54	0.22
*based on all m/z features

## Sheet: Table S2
Table S2. Differential metabolites upon BaP treatment (P<0.05)
Metabolites	Identification evidence	log2FC (BaP vs NT)	P-value
IMP	Level2	4.90409	4.01375e-10
Benzo[a]pyrene-7,8-diol	Level2	3.89791	1.5243e-06
Benzo[a]pyrene-7,8-dihydrodiol-9,10-oxide (BPDE)	Level2	2.52415	3.84105e-06
XMP	Level2	2.10021	1.01271e-05
Biotin	Level2	4.34454	2.28313e-05
Benzo[a]pyrene-7,8-oxide	Level2	4.40099	2.81989e-05
LysoPC(14:0)	Level1	-1.35305	3.7063e-05
Benzo[a]pyrene-4,5-oxide	Level2	4.29212	9.65228e-05
Deoxyadenosine	Level1	-4.74941	0.000120374
3-Phospho-D-glycerate	Level2	0.519823	0.000255577
Sphinganine 1-phosphate	Level2	-0.730953	0.00032218
11b,21-Dihydroxy-3,20-oxo-5b-pregn-18-al	Level2	0.977959	0.000347314
5-Hydroxy-N-formylkynurenine	Level2	0.730874	0.000450709
2-Acetyl-1-alkyl-sn-glycero-3-phosphocholine	Level2	-0.90251	0.000507006
Dolichyl b-D-glucosyl phosphate	Level2	-1.41159	0.000538428
Uridine diphosphate glucuronic acid	Level2	0.614472	0.000648414
2-(S-Glutathionyl)acetyl chloride	Level2	0.567448	0.000835837
Thymine	Level1	-2.57963	0.00119327
SM(d18:1/22:0)	Level1	1.78118	0.00120536
N-Acetylglucosamine 1-phosphate	Level1	0.706249	0.00130273
Cyclic AMP	Level2	1.38587	0.00153735
Deoxyguanosine	Level1	-2.47818	0.00184554
13-OxoODE	Level2	-1.08107	0.00196192
Inosine	Level2	0.469521	0.00205902
dGMP	Level2	-1.18216	0.00257193
dAMP	Level1	-2.3347	0.00257447
L-Cystathionine	Level2	-0.332339	0.00266148
Adenine	Level2	-2.09098	0.00283293
Valyl-Valine	Level1	1.11973	0.00285465
N-Acetyllactosamine	Level2	1.03773	0.00287554
Tyrosyl-Threonine	Level1	0.631061	0.00307508
Acetyl adenylate	Level2	0.976301	0.00318195
Deoxyinosine	Level1	-2.63627	0.00318899
LysoPE(16:0/0:0)	Level1	-1.29909	0.00325958
24-Hydroxycholesterol	Level2	-0.76263	0.00335566
7-Ketocholesterol	Level1	-0.765549	0.00361256
11,12,15-THETA	Level2	-1.11354	0.00367546
dTMP	Level1	-2.49558	0.00375632
Myristic acid	Level2	-1.54081	0.00378515
(N-acetylneuraminosyl(a2-6)lactosamine)	Level2	-0.849571	0.00385695
Octanoic acid	Level2	-0.499889	0.00390919
hydrocortisone 21-acetate	Level1	0.91537	0.00407532
Guanine	Level2	-1.1869	0.00410903
N-Acetylglutamine	Level1	0.686382	0.00434918
Isoleucyl-Threonine	Level1	1.10402	0.00456397
3-Oxo-5beta-steroid	Level2	-3.08039	0.00492197
Methylimidazoleacetic acid	Level2	0.769129	0.00515937
9-Hydroxybenzo[a]pyrene-4,5-oxide	Level2	2.25534	0.00544068
Cyclic GMP	Level2	1.48183	0.00573371
UDP	Level2	0.387978	0.0058138
Phosphoenolpyruvic acid	Level2	0.732681	0.00582707
3a,7a,12a-Trihydroxy-5b-cholestanoic acid	Level2	-0.618772	0.0066042
3'-O-methylguanosine	Level1	-1.0693	0.00694488
6-Ketoprostaglandin E1	Level2	0.970522	0.00709795
N6-methyladenosine	Level1	0.591197	0.00742333
1,4-beta-D-Glucan	Level2	0.369529	0.00774322
1-Nitrophthalene	Level2	-1.22026	0.00784244
Phenylalanyl-Tryptophan	Level1	0.761934	0.00800031
(2E)-Hexadecenoyl-CoA	Level2	-0.566559	0.0080614
2-Acetolactate	Level2	0.707903	0.00831023
Glutamyl-Lysine	Level1	-0.542967	0.0083415
Gamma-Linolenic acid	Level2	1.2062	0.00866623
Maltotriose	Level2	0.836217	0.0091592
Glycerol	Level2	-0.921864	0.00935152
LysoPC(18:0)	Level1	-0.838807	0.00958827
N-Acetylputrescine	Level2	-0.459039	0.00973068
Cholesterol	Level2	0.679349	0.00994799
5-Methylcytosine	Level1	-1.84371	0.0108001
CMP-2-aminoethylphosphonate	Level2	0.41426	0.011391
Deoxyuridine	Level2	0.445565	0.0116194
D-Ribulose 5-phosphate	Level1	-0.582753	0.0124997
Uridine	Level1	0.823767	0.0127702
5-Methylcytidine	Level1	0.52307	0.0128107
Phenylalanyl-Methionine	Level1	0.796086	0.0142055
1-methylguanosine	Level1	0.62523	0.0152196
UDP-glucose	Level2	0.449624	0.0156988
Phosphorylcholine	Level1	0.456913	0.0159801
Nebularine	Level2	-1.44475	0.0161004
D-Glucosamine	Level2	-0.364026	0.0175843
UDP-N-acetyl-D-glucosamine	Level2	0.449685	0.018681
Glycodeoxycholic acid	Level1	-0.663573	0.0191298
Urocanate	Level2	0.417962	0.0192981
Cytosine	Level1	-0.808795	0.0196681
1-Stearoyl-sn-glycerol 3-phosphocholine	Level1	-0.539823	0.0213533
Cytidine	Level1	0.948134	0.0223419
Valyl-Tyrosine	Level1	0.635228	0.0233264
Adenosine 3'-monophosphate	Level1	-0.739783	0.0241375
dCMP	Level1	-1.81022	0.024792
UDP-D-glucuronate	Level1	0.276354	0.0257156
Leucyl-Arginine	Level1	-0.835272	0.0258447
Isoleucyl-Alanine	Level1	0.680478	0.0283258
5,10-Methylenetetrahydrofolate	Level2	0.599687	0.0289473
Taurocholate	Level1	-0.65731	0.0308892
Barbituric acid	Level1	-0.749191	0.0309275
N-Oleoylethanolamine	Level1	-0.512024	0.0311412
Tyrosyl-Methionine	Level1	0.554413	0.0347693
UDP-N-acetylglucosamine	Level1	0.264881	0.0362299
3'-O-Methylinosine	Level1	-0.691791	0.0373007
2'-O-methylcytidine	Level1	-0.654025	0.0373884
Cytidine 2',3'-cyclic phosphate	Level1	-0.470999	0.0398908
LysoPC(16:0)	Level1	-0.636054	0.0407516
sn-Glycerol 3-phosphate	Level2	0.373215	0.0422968
Tyrosyl-Isoleucine	Level1	0.477059	0.0431905
Isopentenyladenosine	Level1	0.728514	0.0433859
Leucyl-Threonine	Level1	0.575126	0.0452187
Leukotriene A4	Level2	-0.399918	0.0456558
Isoleucyl-Leucine	Level1	0.49165	0.0464847
N-Acetyl-L-methionine	Level1	0.597901	0.0479218
2'-Deoxyinosine 5'-phosphate	Level2	0.348437	0.0493703
N-Acetylornithine	Level2	0.699878	0.0494382

## Sheet: Table S3
Table S3. Chemical class enrichment results of differential metabolites upon BaP treatment.
Chemical class	total	expected	hits	P-value
Purine nucleosides	121	0.0547	8	1.11e-15
Carboxylic acids and derivatives	3740	1.69	18	9.39e-14
Purine nucleotides	134	0.0606	7	3.85e-13
Pyrimidine nucleotides	77	0.0348	5	3.26e-10
Pyrimidine nucleosides	87	0.0393	4	8.47e-08
Pyrenes	41	0.0185	3	9.42e-07
Organooxygen compounds	3160	1.43	10	1.81e-06
Diazines	342	0.155	4	1.95e-05
Steroids and steroid derivatives	2040	0.921	6	0.000344
Phenanthrenes and derivatives	105	0.0475	2	0.00107
Fatty Acyls	4680	2.12	8	0.00132
Imidazopyrimidines	198	0.0895	2	0.00372
Ribonucleoside 3'-phosphates	9	0.00407	1	0.00406
Biotin and derivatives	14	0.00633	1	0.00631
Carboximidic acids and derivatives	38	0.0172	1	0.017
Azoles	462	0.209	2	0.0188
Organonitrogen compounds	618	0.279	2	0.0322
Dihydrofurans	81	0.0366	1	0.036
Organic phosphoric acids and derivatives	93	0.042	1	0.0412
Pteridines and derivatives	100	0.0452	1	0.0442

## Sheet: Table S4
Table S4. Pathway enrichment results of differential metabolites upon BaP treatment.
Chemical class	total	expected	hits	P-value
Purine metabolism	70	2.59	12	4.22e-06
Pyrimidine metabolism	39	1.44	7	0.000402
Pentose and glucuronate interconversions	19	0.704	3	0.0306
Metabolism of xenobiotics by cytochrome P450	68	2.52	6	0.0364
Ascorbate and aldarate metabolism	9	0.333	2	0.0411

## Sheet: Table S5
Table S5. Differential metabolites of GAP intervention (vs BaP, P<0.05)
Metabolites	Identification evidence	log2FC (GAP+BaP vs BaP)	P-value
Deoxycytidine	Level2	0.529875	0.000832641
alpha-D-Hexose 6-phosphate	Level2	0.908588	0.000898462
Benzo[a]pyrene-7,8-dihydrodiol-9,10-oxide (BPDE)	Level2	-1.20091	0.000949791
Uridine diphosphate glucose	Level1	1.12977	0.00189099
UDP-glucose	Level2	0.806937	0.00291098
(2E)-Hexadecenoyl-CoA	Level2	0.812896	0.00300978
Uridine diphosphategalactose	Level2	0.702621	0.004007
Valyl-Tyrosine	Level1	-1.11252	0.00423876
Isoleucyl-Glutamate	Level1	-0.82937	0.004868
N-Acetylornithine	Level2	-1.51421	0.00677736
UDP	Level2	0.702295	0.00702761
3-Hydroxycapric acid	Level1	-0.779359	0.00726952
Ureidoisobutyric acid	Level2	-1.16564	0.00734165
11b,21-Dihydroxy-3,20-oxo-5b-pregn-18-al	Level2	-1.57114	0.007796
IMP	Level2	-0.884299	0.00790769
Melibiitol	Level2	-1.05862	0.00818942
N-Acetyl-L-glutamate	Level1	0.548606	0.00838602
Isoleucyl-Threonine	Level1	-1.27425	0.0085836
Galactose	Level2	0.384174	0.00861707
D-Gal alpha 1->6D-Gal alpha 1->6D-Glucose	Level2	-1.34711	0.00882786
XMP	Level2	-0.877006	0.00889025
D-Serine	Level2	0.933304	0.00925221
L-2-Aminoadipate 6-semialdehyde	Level2	0.45405	0.00932408
myo-Inositol	Level1	0.367973	0.00944312
UDP-D-Galactose	Level1	0.73596	0.00951185
Dehydroepiandrosterone sulfate	Level2	-0.446027	0.0095435
Acetylcarnitine	Level1	0.394785	0.00963701
5-Hydroxy-N-formylkynurenine	Level2	-0.941181	0.00995804
Valyl-Serine	Level1	-1.154	0.0101632
Glycyl-L-leucine	Level1	-0.796847	0.0119305
N-Acetylputrescine	Level2	0.991525	0.0131634
Glutathione disulfide	Level1	0.71381	0.0131944
Serinyl-Methionine	Level1	-0.884919	0.0141705
D-Alanyl-D-alanine (D-Ala-D-Ala)	Level1	-1.03294	0.0146858
Tyrosyl-Methionine	Level1	-0.811605	0.0148137
2-Acetyl-1-alkyl-sn-glycero-3-phosphocholine	Level2	0.430025	0.0150545
Isoleucyl-Asparagine	Level1	-0.980507	0.0161332
Tyrosyl-Glutamine	Level1	-0.818171	0.0163089
L-Valine	Level1	0.737723	0.0164732
Sphinganine 1-phosphate	Level2	0.499054	0.0170113
3-Phospho-D-glycerate	Level2	0.352777	0.0183221
Threoninyl-Threonine	Level1	-0.932938	0.0192166
6-Ketoprostaglandin E1	Level2	-0.842529	0.0193076
Alanyl-Leucine	Level1	-1.3098	0.0197859
N-Acetylglutamine	Level1	0.515429	0.0213197
Leucyl-Threonine	Level1	-1.44541	0.0217098
D-Mannose 1-phosphate	Level1	1.01035	0.0232832
Nebularine	Level2	1.31446	0.0252756
Phenylalanyl-Tryptophan	Level1	-1.21901	0.0267179
LysoPC(18:0)	Level1	0.867234	0.0267447
Dodecanoic acid	Level1	-0.846466	0.02839
L-Alanine	Level1	-0.850936	0.030429
Valyl-Asparagine	Level1	-0.905642	0.031441
Octanoic acid	Level2	0.350932	0.0323783
Leukotriene D4	Level2	0.453565	0.0325445
Cytosine	Level1	0.433199	0.0330506
Glycyl-Valine	Level1	-0.812433	0.0334224
Adenine	Level2	2.84903	0.0351784
CMP-N-acetylneuraminate	Level2	0.378693	0.0372315
Tryptophyl-Isoleucine	Level1	-0.584086	0.0388529
Leucyl-Glycine	Level1	-1.41528	0.0395743
Creatine	Level1	0.333586	0.04063
Thymine	Level1	3.26605	0.0409553
Valyl-Valine	Level1	-2.04627	0.041565
Alanyl-Threonine	Level1	-0.775435	0.0415728
N-Acetyllactosamine	Level2	-1.03201	0.0428736
Phenylalanyl-Methionine	Level1	-1.72106	0.0457412
L-Pipecolic acid	Level1	-0.590161	0.045916
Tryptophyl-Lysine	Level1	-0.615733	0.0466565
LysoPC(14:0)	Level1	0.947584	0.0474572
sn-Glycerol 3-phosphate	Level2	0.444855	0.0479515
Cholesterol	Level2	0.575339	0.0479922
Glycerol 3-phosphate	Level1	-0.410027	0.0492782
Cyclic AMP	Level2	-0.850136	0.0494191

## Sheet: Table S6
Table S6. Overlapping differential metabolites of BaP treatment and GAP intervention
Metabolites	Identification evidence	log2FC (BaP vs NT)	P-value (BaP vs NT)	log2FC (GAP+BaP vs BaP)	P-value (GAP+BaP vs BaP)
IMP	Level2	4.90409	4.01375e-10	-0.884299	0.00790769
Benzo[a]pyrene-7,8-dihydrodiol-9,10-oxide (BPDE)	Level2	2.52415	3.84105e-06	-1.20091	0.000949791
XMP	Level2	2.10021	1.01271e-05	-0.877006	0.00889025
Cyclic AMP	Level2	1.38587	0.00153735	-0.850136	0.0494191
Valyl-Valine	Level1	1.11973	0.00285465	-2.04627	0.041565
Isoleucyl-Threonine	Level1	1.10402	0.00456397	-1.27425	0.0085836
N-Acetyllactosamine	Level2	1.03773	0.00287554	-1.03201	0.0428736
11b,21-Dihydroxy-3,20-oxo-5b-pregn-18-al	Level2	0.977959	0.000347314	-1.57114	0.007796
6-Ketoprostaglandin E1	Level2	0.970522	0.00709795	-0.842529	0.0193076
Phenylalanyl-Methionine	Level1	0.796086	0.0142055	-1.72106	0.0457412
Phenylalanyl-Tryptophan	Level1	0.761934	0.00800031	-1.21901	0.0267179
5-Hydroxy-N-formylkynurenine	Level2	0.730874	0.000450709	-0.941181	0.00995804
N-Acetylornithine	Level2	0.699878	0.0494382	-1.51421	0.00677736
N-Acetylglutamine	Level1	0.686382	0.00434918	0.515429	0.0213197
Cholesterol	Level2	0.679349	0.00994799	0.575339	0.0479922
Valyl-Tyrosine	Level1	0.635228	0.0233264	-1.11252	0.00423876
Leucyl-Threonine	Level1	0.575126	0.0452187	-1.44541	0.0217098
Tyrosyl-Methionine	Level1	0.554413	0.0347693	-0.811605	0.0148137
3-Phospho-D-glycerate	Level2	0.519823	0.000255577	0.352777	0.0183221
UDP-glucose	Level2	0.449624	0.0156988	0.806937	0.00291098
UDP	Level2	0.387978	0.0058138	0.702295	0.00702761
sn-Glycerol 3-phosphate	Level2	0.373215	0.0422968	0.444855	0.0479515
N-Acetylputrescine	Level2	-0.459039	0.00973068	0.991525	0.0131634
Octanoic acid	Level2	-0.499889	0.00390919	0.350932	0.0323783
(2E)-Hexadecenoyl-CoA	Level2	-0.566559	0.0080614	0.812896	0.00300978
Sphinganine 1-phosphate	Level2	-0.730953	0.00032218	0.499054	0.0170113
Cytosine	Level1	-0.808795	0.0196681	0.433199	0.0330506
LysoPC(18:0)	Level1	-0.838807	0.00958827	0.867234	0.0267447
2-Acetyl-1-alkyl-sn-glycero-3-phosphocholine	Level2	-0.90251	0.000507006	0.430025	0.0150545
LysoPC(14:0)	Level1	-1.35305	3.7063e-05	0.947584	0.0474572
Nebularine	Level2	-1.44475	0.0161004	1.31446	0.0252756
Adenine	Level2	-2.09098	0.00283293	2.84903	0.0351784
Thymine	Level1	-2.57963	0.00119327	3.26605	0.0409553
